# Supplementary material for: Disparities in scientific research activity between doctors and nurses working in the Peruvian health care system: Analysis of a nationally representative sample
Source: PLoS One. 2022 Sep 2;17(9):e0273031. doi: 10.1371/journal.pone.0273031 (PMC9439198; doi:10.1371/journal.pone.0273031)
Supplement: S1 File — This code converts data in SPSS format («*.sav») to Stata v14 format («*.dta») and generates a raw data named S1 Dataset. (R) [file pone.0273031.s001.R]

#########################################################################################
# Code for converting dataset from SPSS format («*.sav») to Stata v14 format («*.dta»). #
#########################################################################################

#########################################################################################

# @project   	{Disparities in Scientific Research Activity among doctors and nurses in 
#              the Peruvian Health Care System: Analysis of a nationally-representative sample}																

# @created   	{March 2019}

# @revised   	{May 2019}

# @category  	Converting dataset formats

# @packages   tidyverse (v. 1.2.1)
#             haven (v. 2.1.0)

# @author    	Percy Soto-Becerra <percys1991@gmail.com>
 
#########################################################################################

## Removing all objects of current working directory

rm(list=ls(all=TRUE))

#########################################################################################

## install.packages("tidyverse")
## install.packages("haven")

library("tidyverse")
library("haven")

#########################################################################################

## Downloading data, importing from SPSS to R and exporting to Stata

ensusalud <- read_sav(file = "http://portal.susalud.gob.pe/wp-content/uploads/archivo/base-de-datos/2016/C2_CAPITULOS%20-%20PROFESIONALES%20MEDICOS%20Y%20ENFERMERAS.sav", user_na = FALSE) %>% 
  write_dta(path = "S1_Dataset.dta", version = 14)
