# Supplementary material for: Disparities in scientific research activity between doctors and nurses working in the Peruvian health care system: Analysis of a nationally representative sample
Source: PLoS One. 2022 Sep 2;17(9):e0273031. doi: 10.1371/journal.pone.0273031 (PMC9439198; doi:10.1371/journal.pone.0273031)
Supplement: S3 File — This code converts raw dataset named S1 File in tidy dataset, S4 File. (DO) [file pone.0273031.s003.do]

*==============================================================================
 * Do file to prepare raw dataset into tidy dataset for analyzing

 * @project   	{Disparities in Scientific Research Activity among doctors and 
 *			  	 nurses in the Peruvian Health Care System: Analysis of a 
 *			  	 nationally-representative sample}																

 * @created   	{May 2019}

 * @revised   	{May 2019}

 * @category  	Analyzing Do File

 * @ado's      	estout (extra inforamtion link: http://repec.sowi.unibe.ch/stata/estout/)

 * @author    	Percy Soto-Becerra <percys1991@gmail.com>
 
*==============================================================================

version 15.1 // Stata/SE v15.1 (update level 21 Mar 2019)
clear all
pause on
set more off
set trace off
capture log close
set seed 1123581321

*===============================================================================

* Setting working directory

local dir `c(pwd)'

cd "`c(pwd)'"

*==============================================================================

								*****************
								* Cleaning Code *
								*****************
								
* Opening Raw Dataset

use "S1_Dataset.dta", clear 
								
* Converting variable's names from uppercase to lowercase	
							
rename *, lower

* Keeping variables for analysis

keep id departamento c2p1 c2p2edad c2p3departamento c2p4 c2p5 c2p8 c2p11 c2p11o /// 
	c2p12 c2p15_7 c2p17 c2p18 c2p19a c2p19m c2p21_1 c2p21_2 c2p21_3 c2p32a /// 
	c2p32m c2p35_1 c2p35_2 c2p35_3 c2p35_4 factor_c2

* Preparing variables

**-+-+-+-+-+
** Outcomes:
**-+-+-+-+-+

clonevar onepaper = c2p17

	lab var onepaper "At least one research paper published in WoS, Scopus o Medline"
	
	recode onepaper (2 = 0)
	
	lab def yesno 1 "yes" 0 "no"
	
	lab val onepaper yesno
	
clonevar npaper = c2p18

	lab var npaper "Number of paper published in WoS, Scopus o Medline"

gen c2p19amonth = c2p19a*12

egen time_pub = rowtotal(c2p19amonth c2p19m), missing

	lab var time_pub "Time last paper was published in months"
	
	drop c2p19amonth // Dropping time last paper  in months

clonevar confnac = c2p21_1

	lab var confnac "Author in a national conference last 2 yrs"

clonevar confinter = c2p21_2 

	lab var confinter "Author in a international conference last 2 yrs"

gen confglobal = 1-c2p21_3

	lab var confglobal "Author in a any type conference last 2 yrs"
	
	lab val confnac confinter confglobal yesno

**-+-+-+-+-+
** Exposure:
**-+-+-+-+-+

recode c2p1 (1 = 0 "Doctor") (2 = 1 "Nurse"), gen(prof) label(prof)

	lab var prof "Type of health profession"

**-+-+-+-+-+++
** Covariates:
**-+-+-+-+-+++

clonevar age = c2p2edad 

	lab var age "Age, years"

gen agec = .

	replace agec = 1 if age <30
	
	replace agec = 2 if age >= 30 & age < 40
	
	replace agec = 3 if age >= 40 & age < 50
	
	replace agec = 4 if age >= 50 & age < 60
	
	replace agec = 5 if age >= 60 & age < .
	
	lab var agec "Age group"
	
	lab def agec 1 "<30" 2 "30 to <40" 3 "40 to <50" 4 "50 to <60" 5 "60+"
	
	lab val agec agec
	
recode c2p4 (1 = 0 "Male") (2 = 1 "Female"), gen(sex) label(sex)

	lab var sex "Sex"

encode c2p3departamento, gen(dpto_prof1)

	labelbook dpto_prof1
	
	lab var dpto_prof1 "Region where living the health professional"
	
	recode dpto_prof1 (1/6 8/14 16/25 = 0 "Other regions") (7 15 = 1 /// 
		"Metropolitan Lima"), gen(residence) label(residence)
		
	lab var residence "Residence"

recode c2p5 (1 2 = 0 "Married/cohabiting") (3 4 5 6 = 1 "Single"), gen (married) ///
	label (married)		
	
	lab var married "Marital status"

recode c2p8 (1 2 = 0 "Accompanied") (3 4 = 1 "Alone"), gen(famlive) /// 
	label(famlive)
	
	lab var famlive "Living arrangements"

encode c2p11o, gen(univo)

	labelbook univo  /* We searched in websites the procedence of each university */	
	
	recode univo (1 2 3 4 5 6 7 9 12 15 16 20 21 29 36 37 38 39 = 0 /// 
		"Metropolitan Lima") /// 
		(10 11 13 14 17 18 19 22 23 24 25 26 27 28 30 31 32 33 34 35 40 41 = 1 /// 
		"Other region") /// 
		(8 = .a "Not response, missing"), gen(univo2) label (univo2)
		
recode c2p11 (1 3 4 11 13 18 19 23 24 = 0 "Metropolitan Lima") /// 
		(2 5 6 7 8 9 10 12 14 15 16 17 20 21 22 25 = 1 "Other region") /// 
		(26 27 = .a "Foreing"), gen (univloc) label (univloc)
		
replace univloc = 0 if (univloc == 28 & univo2 == 0)

	replace univloc = 1 if (univloc == 28 & univo2 == 1)
	
	replace univloc = . if (univloc == 28 & univo2 == .a)
	
	lab var univloc "University's location"

recode c2p11 (1 2 3 4 18 19 20 21 22 23 24 25 27 = 0 "Private") /// 
	(5 6 7 8 9 10 11 12 13 14 15 16 17 26  = 1 "Public") (28 = .a), /// 
	gen(univt1) label(univt1)
	
recode univo (2 7 9 10 11 12 13 14 15 16 17 18 19 20 21 22 35 36 37 38 39 40 /// 
	41 = 0 "Private") (1 3 4 5 6 23 24 25 26 27 28 29 30 31 32 33 34 35  = 1 /// 
	"Public") (8 = .a "No responde, missing"), gen(univt2) label(univt2)		

egen univtype = rowtotal(univt1 univt2), missing

	lab var univtype "Type of university"
	
	lab val univtype univt1

drop univo univo2 univt1 univt2 /* eliminating inermediate variables to create 
								   university-related variables */
								   
gen time_prof = 2016 - c2p12

	lab var time_prof "Time since professional tittle to current, years"

gen age_prof = age - time_prof

	lab var age_prof "Age of onset of professional practice, years"

gen postgrade = 1 - c2p15_7

	lab val postgrade yesno
	
	lab var postgrade "Postgraduate studies"
	
gen num_docencia = c2p35_1 + c2p35_2 + c2p35_3 + c2p35_4

	recode num_docencia (0 = 0) (1 2 3 = 1), gen (professor)
	
	label val professor yesno
	
	lab var professor "Lecturer/professor at university"
	
	drop num_docencia
	
clonevar psu = id

	lab var psu "Primary sample unit - Hospital"
	
encode departamento, gen(strata) lab(strata)

	recode strata (7 = 15)
	
	lab var strata "Strata - Region"
	
clonevar pwg = factor_c2

	lab  var pwg "Probability weight"
	
order psu strata pwg onepaper-professor, before(id)

drop id-factor_c2 // Dropping original variables

* Saving Tidy Dataset

save "S2_Dataset.dta", replace
