# Supplementary material for: Disparities in scientific research activity between doctors and nurses working in the Peruvian health care system: Analysis of a nationally representative sample
Source: PLoS One. 2022 Sep 2;17(9):e0273031. doi: 10.1371/journal.pone.0273031 (PMC9439198; doi:10.1371/journal.pone.0273031)
Supplement: S5 File — This code does all statistical analysis reported in the paper. (DO) [file pone.0273031.s005.do]

*==============================================================================
 * Do file to analyze tidy dataset

 * @project   	{Disparities in Scientific Research Activity among doctors and 
 *			  	 nurses in the Peruvian Health Care System: Analysis of a 
 *			  	 nationally-representative sample}																

 * @created   	{May 2019}

 * @revised   	{May 2019}

 * @category  	Analyzing Do File

 * @ado's      	estout (extra inforamtion link: http://repec.sowi.unibe.ch/stata/estout/)

 * @author    	Percy Soto-Becerra <percys1991@gmail.com>
 
*==============================================================================

version 15.1 // Stata/SE v15.1 (update level 21 Mar 2019)
clear all
pause on
set more off
set trace off
capture log close
set seed 1123581321

*==============================================================================

* Installing ado file

** estout 
capture which estout
	if _rc ssc install estout, replace
	adoupdate estout
	
** coefplot 
capture which coefplot
	if _rc ssc install coefplot, replace
	adoupdate coefplot

*===============================================================================

* Setting working directory

local dir `c(pwd)'

cd "`c(pwd)'"

*==============================================================================

							************************
							* Statistical Analysis *
							************************
							
* Opening Tidy Dataset

use "S2_Dataset.dta", clear 						
					
* Setting two-stage and stratified survey

svyset psu [pweight = pwg], strata(strata) singleunit(scaled)

* Creating fweigth to plot histograms

gen fwg = int(pwg)

log using "Elegibility_hResults.smcl", replace

**-+-+-+-+-+-+
** Elegibility:
**-+-+-+-+-+-+

svydescribe

svy: tab univloc prof , obs count format(%15.3g)

svy: tab univloc prof, missing obs count format(%15.3g)

log close

log using "Table1.smcl", replace

**-+-+-+-+
** Table 1:
**-+-+-+-+

** Demographic

tabstat age[aweight = pwg] if univloc <= 1, stat(n mean sd median p25 /// 
	p75 min max skew kurtosis cv) by(prof) /* Skew & Kurt don't suggest departures of normality */
	
	histogram age[fweight = fwg] if univloc <= 1, normal by(prof) /* Plot don't suggest departures of normality */
	
	graph box age[pweight = pwg] if univloc <= 1, over(prof) /* Plot don't suggest departures of normality */
	
	qui svy, subpop(if univloc <= 1): mean age, over(prof) 
	
	estat sd /* Result for table 1 */
	
	test _b[age:Doctor] = _b[age:Nurse] /* Result for table 1 */


svy, subpop(if univloc <= 1): tab sex prof, col count obs cellwidth(15) /// 
	format(%15.3g)

svy, subpop(if univloc <= 1): tab residence prof, col count obs cellwidth(15) /// 
	format(%15.3g)

svy, subpop(if univloc <= 1): tab married prof, col count obs cellwidth(15) /// 
	format(%15.3g)

svy, subpop(if univloc <= 1): tab famlive prof, col count obs cellwidth(15) /// 
	format(%15.3g)

** Education

svy, subpop(if  univloc <= 1): tab univloc prof, col count obs cellwidth(15) /// 
	format(%15.3g)
	
	svy, subpop(if  univloc <= 1): tab univloc prof, col count obs missing /// 	
		cellwidth(15) format(%15.3g) /*With missing*/

svy, subpop(if  univloc <= 1): tab univtype prof, col count obs cellwidth(15) ///
	format(%15.2g)
	
	svy, subpop(if  univloc <= 1): tab univtype prof, col count obs missing /// 
		cellwidth(15) format(%15.3g) /*With missing*/

** Academic-occupational

tabstat age_prof[aweight = pwg] if univloc <= 1, by(prof) stat(n mean sd median ///
	p25 p75 min max skew kurtosis cv)

	histogram age_prof[fweight = fwg] if univloc <= 1, normal by(prof)
	
	graph box age_prof[pweight = pwg] if univloc <= 1, over(prof)
	
	qui svy, subpop(if univloc <= 1): mean age_prof, over(prof)
	
	estat sd  /* Result for table 1 */
	
	test _b[age_prof:Doctor] = _b[age_prof:Nurse]  /* Result for table 1 */

svy, subpop(if univloc <= 1): tab professor prof, col count obs cellwidth(15) /// 
	format(%15.3g)
	
svy, subpop(if univloc <= 1): tab postgrade prof, col count obs cellwidth(15) /// 
	format(%15.3g)

log close

log using "Table2.smcl", replace	
				
**-+-+-+-+
** Table 2:
**-+-+-+-+

** Defining global macros of covariates

global mA "sex age"

global mB "univloc univtype postgrade professor"

** Outcome 1:  At least one research paper published in WoS, Scopus o Medline

svy, subpop(if univloc <= 1): tab onepaper prof, col count format(%9.3g)

qui eststo modelCrude: svy, subpop(if univloc <= 1): glm onepaper ib1.prof, /// 
	fam(poisson) link(log) eform 
		
	qui testparm i.prof
		
	estadd scalar p_value_Prof = r(p): modelCrude
		
qui eststo modelA: svy, subpop(if univloc <= 1): glm onepaper ib1.prof $mA, /// 
	fam(poisson) link(log) eform 
		
	qui testparm i.prof
		
	estadd scalar p_value_Prof = r(p): modelA
		
qui eststo modelB: svy, subpop(if univloc <= 1): glm onepaper ib1.prof $mA $mB, ///
	fam(poisson) link(log) eform 
		
	qui testparm i.prof
		
	estadd scalar p_value_Prof = r(p): modelB
		
#delimit ;
esttab modelCrude modelA modelB, varwidth(25) 
	star (+ 0.10 * 0.05 ** 0.01 *** 0.001) cells(b(fmt(a3) star) ci(fmt(a3) par))
	eform ci nobaselevel stats(p_value_Prof N_sub N_subpop)
	mtitles("Crude Model" "Model A" "Model B") 
	addnotes("Exponentiated coeficients are Prevalence Ratios."
	"Crude Model: Not adjusted." 
	"Model A: Ajusted by sex and age." 
	"Model B: Ajusted by sex, age (years), university´s location , type of university, postgraduate studies, and professor at university."
	"p_value_Prof: P value of relationship between outcome and Type of health profession"
	"N_sub: Number of observations included in analysis (non-weighted)" 
	"N_subpop: Number of people estimated in population (weighted)") ;
#delimit cr
	
eststo clear

** Outcome 2:  Number of paper published in WoS, Scopus or Medline

qui svy, subpop(if univloc <= 1): mean npaper, over(prof)
	estat sd

qui eststo modelCrude: svy, subpop(if univloc <= 1): nbreg npaper ib1.prof, eform 
		
	qui testparm i.prof
		
	estadd scalar p_value_Prof = r(p): modelCrude
		
qui eststo modelA: svy, subpop(if univloc <= 1): nbreg npaper ib1.prof $mA, eform 
		
	qui testparm i.prof
		
	estadd scalar p_value_Prof = r(p): modelA
		
qui eststo modelB: svy, subpop(if univloc <= 1): nbreg npaper ib1.prof $mA $mB, eform 
		
	qui testparm i.prof
		
	estadd scalar p_value_Prof = r(p): modelB
		
#delimit ;
esttab modelCrude modelA modelB, varwidth(25) 
	star (+ 0.10 * 0.05 ** 0.01 *** 0.001) cells(b(fmt(a2) star) ci(fmt(a2) par))
	eform ci nobaselevel stats(p_value_Prof N_sub N_subpop)
	mtitles("Crude Model" "Model A" "Model B") 
	addnotes("Exponentiated coeficients are Prevalence Ratios."
	"Crude Model: Not adjusted." 
	"Model A: Ajusted by sex and age." 
	"Model B: Ajusted by sex, age (years), university´s location , type of university, postgraduate studies, and professor at university."
	"p_value_Prof: P value of relationship between outcome and Type of health profession"
	"N_sub: Number of observations included in analysis (non-weighted)" 
	"N_subpop: Number of people estimated in population (weighted)") ;
#delimit cr
	
eststo clear
	
** Outcome 3:  Time last paper was published in months

gen time_pub2 = time_pub/12

	lab var time_pub2 "Time last paper was published in years"
	
qui svy, subpop(if univloc <= 1): mean time_pub2, over(prof)

	estat sd

qui eststo modelCrude: svy, subpop(if univloc <= 1): nbreg time_pub ib1.prof, irr
		
	qui testparm i.prof
		
	estadd scalar p_value_Prof = r(p): modelCrude
		
qui eststo modelA: svy, subpop(if univloc <= 1): nbreg time_pub ib1.prof $mA, irr
		
	qui testparm i.prof
		
	estadd scalar p_value_Prof = r(p): modelA
		
qui eststo modelB: svy, subpop(if univloc <= 1): nbreg time_pub ib1.prof $mA $mB, irr
		
	qui testparm i.prof
		
	estadd scalar p_value_Prof = r(p): modelB
		
#delimit ;
esttab modelCrude modelA modelB, varwidth(25) 
	star (+ 0.10 * 0.05 ** 0.01 *** 0.001) cells(b(fmt(a3) star) ci(fmt(a3) par))
	eform ci nobaselevel stats(p_value_Prof N_sub N_subpop)
	mtitles("Crude Model" "Model A" "Model B") 
	addnotes("Exponentiated coeficients are Prevalence Ratios."
	"Crude Model: Not adjusted." 
	"Model A: Ajusted by sex and age." 
	"Model B: Ajusted by sex, age (years), university´s location , type of university, postgraduate studies, and professor at university."
	"p_value_Prof: P value of relationship between outcome and Type of health profession"
	"N_sub: Number of observations included in analysis (non-weighted)" 
	"N_subpop: Number of people estimated in population (weighted)") ;
#delimit cr
	
eststo clear

** Outcome 4: Author in a international conference last 2 yrs

svy, subpop(if univloc <= 1): tab confinter prof, col count format(%9.3g)

qui eststo modelCrude: svy, subpop(if univloc <= 1): glm confinter ib1.prof, /// 
	fam(poisson) link(log) eform 
		
	qui testparm i.prof
		
	estadd scalar p_value_Prof = r(p): modelCrude
		
qui eststo modelA: svy, subpop(if univloc <= 1): glm confinter ib1.prof $mA, /// 
	fam(poisson) link(log) eform 
		
	qui testparm i.prof
		
	estadd scalar p_value_Prof = r(p): modelA
		
qui eststo modelB: svy, subpop(if univloc <= 1): glm confinter ib1.prof $mA $mB, ///
	fam(poisson) link(log) eform 
		
	qui testparm i.prof
		
	estadd scalar p_value_Prof = r(p): modelB
		
#delimit ;
esttab modelCrude modelA modelB, varwidth(25) 
	star (+ 0.10 * 0.05 ** 0.01 *** 0.001) cells(b(fmt(a2) star) ci(fmt(a2) par))
	eform ci nobaselevel stats(p_value_Prof N_sub N_subpop)
	mtitles("Crude Model" "Model A" "Model B") 
	addnotes("Exponentiated coeficients are Prevalence Ratios."
	"Crude Model: Not adjusted." 
	"Model A: Ajusted by sex and age." 
	"Model B: Ajusted by sex, age (years), university´s location , type of university, postgraduate studies, and professor at university."
	"p_value_Prof: P value of relationship between outcome and Type of health profession"
	"N_sub: Number of observations included in analysis (non-weighted)" 
	"N_subpop: Number of people estimated in population (weighted)") ;
#delimit cr
	
eststo clear
	
** Outcome 5: Author in a national conference last 2 yrs

svy, subpop(if univloc <= 1): tab confnac  prof, col count format(%9.3g)

qui eststo modelCrude: svy, subpop(if univloc <= 1): glm confnac  ib1.prof, /// 
	fam(poisson) link(log) eform 
		
	qui testparm i.prof
		
	estadd scalar p_value_Prof = r(p): modelCrude
		
qui eststo modelA: svy, subpop(if univloc <= 1): glm confnac  ib1.prof $mA, /// 
	fam(poisson) link(log) eform 
		
	qui testparm i.prof
		
	estadd scalar p_value_Prof = r(p): modelA
		
qui eststo modelB: svy, subpop(if univloc <= 1): glm confnac ib1.prof $mA $mB, ///
	fam(poisson) link(log) eform 
		
	qui testparm i.prof
		
	estadd scalar p_value_Prof = r(p): modelB
		
#delimit ;
esttab modelCrude modelA modelB, varwidth(25) 
	star (+ 0.10 * 0.05 ** 0.01 *** 0.001) cells(b(fmt(a2) star) ci(fmt(a2) par))
	eform ci nobaselevel stats(p_value_Prof N_sub N_subpop)
	mtitles("Crude Model" "Model A" "Model B") 
	addnotes("Exponentiated coeficients are Prevalence Ratios."
	"Crude Model: Not adjusted." 
	"Model A: Ajusted by sex and age." 
	"Model B: Ajusted by sex, age (years), university´s location , type of university, postgraduate studies, and professor at university."
	"p_value_Prof: P value of relationship between outcome and Type of health profession"
	"N_sub: Number of observations included in analysis (non-weighted)" 
	"N_subpop: Number of people estimated in population (weighted)") ;
#delimit cr
	
eststo clear

** Outcome 6: Author in a any type conference last 2 yrs

svy, subpop(if univloc <= 1): tab confglobal prof, col count format(%9.3g)

qui eststo modelCrude: svy, subpop(if univloc <= 1): glm confglobal  ib1.prof, /// 
	fam(poisson) link(log) eform 
		
	qui testparm i.prof
		
	estadd scalar p_value_Prof = r(p): modelCrude
		
qui eststo modelA: svy, subpop(if univloc <= 1): glm confglobal ib1.prof $mA, /// 
	fam(poisson) link(log) eform 
		
	qui testparm i.prof
		
	estadd scalar p_value_Prof = r(p): modelA
		
qui eststo modelB: svy, subpop(if univloc <= 1): glm confglobal ib1.prof $mA $mB, ///
	fam(poisson) link(log) eform 
		
	qui testparm i.prof
		
	estadd scalar p_value_Prof = r(p): modelB
		
#delimit ;
esttab modelCrude modelA modelB, varwidth(25) 
	star (+ 0.10 * 0.05 ** 0.01 *** 0.001) cells(b(fmt(a2) star) ci(fmt(a2) par))
	eform ci nobaselevel stats(p_value_Prof N_sub N_subpop)
	mtitles("Crude Model" "Model A" "Model B") 
	addnotes("Exponentiated coeficients are Prevalence Ratios."
	"Crude Model: Not adjusted." 
	"Model A: Ajusted by sex and age." 
	"Model B: Ajusted by sex, age (years), university´s location , type of university, postgraduate studies, and professor at university."
	"p_value_Prof: P value of relationship between outcome and Type of health profession"
	"N_sub: Number of observations included in analysis (non-weighted)" 
	"N_subpop: Number of people estimated in population (weighted)") ;
#delimit cr
	
eststo clear

log close

**-+-+-+-+-+-+-+
** Forrest Plot:
**-+-+-+-+-+-+-+

clear

set more off

**********************************************

matrix RDPc = J(8, 3, .)

matrix coln RDPc = RDPc ll95 ul95

matrix rown RDPc = 1 2 3 4 5 6 7 8

**********************************************

matrix RDPc[1,1] = .

matrix RDPc[1,2] = .

matrix RDPc[1,3] = .

**********************************************

matrix RDPc[2,1] = 24.15

matrix RDPc[2,2] = 11.97

matrix RDPc[2,3] = 48.72


matrix RDPc[3,1] = 2.44

matrix RDPc[3,2] = 1.70

matrix RDPc[3,3] = 3.49


matrix RDPc[4,1] = 1.01

matrix RDPc[4,2] = 0.64

matrix RDPc[4,3] = 1.59

**********************************************

matrix RDPc[5,1] = .

matrix RDPc[5,2] = .

matrix RDPc[5,3] = .

**********************************************

matrix RDPc[6,1] = 3.55

matrix RDPc[6,2] = 1.76

matrix RDPc[6,3] = 7.13


matrix RDPc[7,1] = 3.64

matrix RDPc[7,2] = 1.64

matrix RDPc[7,3] = 8.10


matrix RDPc[8,1] = 3.34

matrix RDPc[8,2] = 1.80

matrix RDPc[8,3] = 6.22

**********************************************

matrix RDPa1 = J(8, 3, .)

matrix coln RDPa1 = RDPa1 ll95 ul95

matrix rown RDPa1 = 1 2 3 4 5 6 7 8

**********************************************

matrix RDPa1[1,1] = .

matrix RDPa1[1,2] = .

matrix RDPa1[1,3] = .

**********************************************

matrix RDPa1[2,1] = 31.01

matrix RDPa1[2,2] = 11.52

matrix RDPa1[2,3] = 83.47


matrix RDPa1[3,1] = 1.70

matrix RDPa1[3,2] = 1.07

matrix RDPa1[3,3] = 2.69


matrix RDPa1[4,1] = 1.31

matrix RDPa1[4,2] = 0.59

matrix RDPa1[4,3] = 2.89

**********************************************

matrix RDPa1[5,1] = .

matrix RDPa1[5,2] = .

matrix RDPa1[5,3] = .

**********************************************

matrix RDPa1[6,1] = 3.01

matrix RDPa1[6,2] = 1.45

matrix RDPa1[6,3] = 6.26


matrix RDPa1[7,1] = 2.92

matrix RDPa1[7,2] = 1.36

matrix RDPa1[7,3] = 6.26


matrix RDPa1[8,1] = 2.70

matrix RDPa1[8,2] = 1.47

matrix RDPa1[8,3] = 4.94

**********************************************

matrix RDPa2 = J(8, 3, .)

matrix coln RDPa2 = RDPa2 ll95 ul95

matrix rown RDPa2 = 1 2 3 4 5 6 7 8

**********************************************

matrix RDPa2[1,1] = .

matrix RDPa2[1,2] = .

matrix RDPa2[1,3] = .

**********************************************

matrix RDPa2[2,1] = 27.86

matrix RDPa2[2,2] = 10.46

matrix RDPa2[2,3] = 74.19


matrix RDPa2[3,1] = 1.92

matrix RDPa2[3,2] = 1.28

matrix RDPa2[3,3] = 2.87


matrix RDPa2[4,1] = 1.08

matrix RDPa2[4,2] = 0.58

matrix RDPa2[4,3] = 2.01

**********************************************

matrix RDPa2[5,1] = .

matrix RDPa2[5,2] = .

matrix RDPa2[5,3] = .

**********************************************

matrix RDPa2[6,1] = 2.76

matrix RDPa2[6,2] = 1.21

matrix RDPa2[6,3] = 6.30


matrix RDPa2[7,1] = 2.73

matrix RDPa2[7,2] = 1.29

matrix RDPa2[7,3] = 5.77


matrix RDPa2[8,1] = 2.51

matrix RDPa2[8,2] = 1.39

matrix RDPa2[8,3] = 4.53

#delimit ;
coefplot (matrix(RDPc[,1]), ci((RDPc[,2] RDPc[,3]))) 
	(matrix(RDPa1[,1]), ci((RDPa1[,2] RDPa1[,3])))
	(matrix(RDPa2[,1]), ci((RDPa2[,2] RDPa2[,3]))),
	xscale(log) xline(1, lcolor(gs10)) 
	ylabel(1 "{bf:Original article published in journal (WoS, Scopus or Medline):}"
	2 "At least one research paper" 
	3 "Number of paper published*" 
	4 "Time last paper was published in years*" 
	5 "{bf:Participation as author in a conference within the last 2 years:}"
	6 "International" 
	7 "National" 
	8 "Any type (international or national)",
	labgap(*3) notick) xsize(10) 
	msymb(d) xscale(log) xlabel(1 3 7.5 20 55 150) 
	grid(between glcolor(gray) glpattern(dot))
	graphregion(color(white)) mlabgap(5) legend(cols(3))
	xtitle("DPR/DMR", size(medium/small))
	note(" " "{bf:Notes:}" "DPR: disparity prevalence ratio; DMR: disparity mean ratio." 
	"* Correspond to DMR.", size(vsmall)) ;
#delimit cr

/*
StataFileTM:00001:01100:GREC:                          :
00005:00004:00001: */

*! classname: twowaygraph_g
*! family: twoway
*! date:  6 May 2019
*! time: 00:17:48
*! graph_scheme: s2color
*! naturallywhite: 1
*! end

// File created by Graph Editor Recorder.
// Edit only if you know what you are doing.

gr_edit .move note on 3 4
// note grid reposition

gr_edit .legend.plotregion1.label[1].text = {}
gr_edit .legend.plotregion1.label[1].text.Arrpush Crude Model
// label[1] edits

gr_edit .legend.plotregion1.label[2].text = {}
gr_edit .legend.plotregion1.label[2].text.Arrpush Adjusted Model A
// label[2] edits

gr_edit .legend.plotregion1.label[3].text = {}
gr_edit .legend.plotregion1.label[3].text.Arrpush Adjusted Model B
// label[3] edits

gr_edit .xaxis1.title.DragBy -1.522070015220695 .1902587519025758
// title reposition

gr_edit .legend.DragBy -2.283105022831056 0
// legend reposition

gr_edit .plotregion1.plot2.style.editstyle marker(symbol(smtriangle)) editcopy
// plot2 edits

gr_edit .plotregion1.plot4.style.editstyle marker(symbol(smsquare)) editcopy
// plot4 symbol


// <end>

graph save "Figure1.gph", replace

graph export "Figure1.png", replace

graph export "Figure1.tif", replace
